# Supplementary material for: Composite lymphoma of concurrent T zone lymphoma and large cell B cell lymphoma in a dog
Source: BMC Vet Res. 2019 Nov 16;15:413. doi: 10.1186/s12917-019-2154-8 (PMC6858704; doi:10.1186/s12917-019-2154-8)
Supplement: Supplementary file 1 — Additional file 1: Table S1. Results of complete blood count and serum biochemistry. [file 12917_2019_2154_MOESM1_ESM.xlsx]

## Sheet: Sheet1
Table S1	Results of complete blood count and serum biochemistry. Day 1 correlates with the day of brain tumor diagnosis
Day	1	37	209	486	554	568	596	609	Reference Interval	Unit
Events	Brain tumor diagnosis	Radiation therapy	TZL diagnosis	Recheck MRI	Start of daily chlorambucil	Chlorambucil therapy	Start of pulse chlorambucil	LBCL diagnosis
WBC	10.53	6.1	10.1	8.5	8.8	13.1	14.1	34	4.9-15.4	x109/L
RBC	6.75	5.2	5.7	7	5.7	5.7	5.3	5.8	5.8-8.5	x 10 12/L
Hb	16.6	127	147	178	153	152	145	157	133-197	g/L
HCT	0.48	0.37	0.41	0.51	0.42	0.43	0.41	0.46	0.39-0.56	L/L
MCV	71	72	72	74	74	75	76	78	66-75	fL
MCH	24.5	24	26	26	27	27	27	27	21-25	pg
MCHC	34.8	341	361	347	363	353	355	343	321-360	g/L
RDW	-	13.5	13.1	12.8	14	13.6	13.2	15.5	11-14	%
Platelets	247	108	261	260	262	407	371	162	117-418	x 109/L
MPV	11.2	9.9	11.1	11	9.9	10.3	11.9	12	7-14	fL
Plateletcrit	0.28	0.11	0.29	0.29	0.26	0.42	0.44	0.2	0.14-0.47	%
T.S. Protein	-	65	81	77	80	75	75	72	55-75	g/L
Neutrophils	7.79	4.03	4.95	4.59	5.46	9.04	11.14	26.86	2.9-10.6	x 109/L
Band neutrophils	0	0	1	0	0	0	0	1.02	0-0.2	x 109/L
Lymphocytes	2.21	1.28	3.33	2.98	2.73	3.14	2.26	5.1	0.8-5.1	x 109/L
Monocytes	0.44	0.24	0.81	0.68	0.53	0.92	0.56	1.02	0.0-1.1	x 109/L
Eosinophils	0.07	0.55	0.91	0.26	0.09	0	0.14	0	0.08-1.33	x 109/L
Basophils	0.02	0	0	0	0	0	0	0	0.0-0.1	x 109/L
Calcium	2.8	2.36	2.47	2.55	2.52	2.51	-	2.54	2.50-3.00	mmol/L
Phosphorus	1.57	1.27	1.42	1.12	1.07	1.24	-	2.4	0.90-1.85	mmol/L
Magnesium	-	0.8	0.9	0.9	0.9	0.9	-	-	0.7-1.0	mmol/L
Sodium	143	147	145	146	145	143	-	137	140-154	mmol/L
Potassium	4.5	4.1	5.5	5.1	4.5	4.5	-	5	3.8-5.4	mmol/L
Chloride	-	110	109	105	103	102	-	-	104-119	mmol/L
Carbon Dioxide	-	25	22	25	23	25	-	-	15-25	mmol/L
Anion Gap	-	16	20	21	24	21	-	-	13-24	mmol/L
Total Protein	76	58	65	67	65	61	-	62	55-74	g/L
Albumin	35	32	34	35	38	35	-	32	29-43	g/L
Globulin	41	26	31	32	27	26	-	30	21-42	g/L
Urea	5.6	7.9	7.5	5.7	7.3	4.5	-	7.4	3.5-9.0	mmol/L
Creatinine	117	102	107	68	91	88	-	72	20-150	µmol/L
Glucose	5.7	5.1	4.6	4.9	5.8	6.4	-	5.3	3.3-7.3	mmol/L
Cholesterol	-	6.15	9.26	9.74	8.25	7.85	-	-	3.60-10.20	mmol/L
Total Bilirubin	6	1	1	1	2	1	-	4	0-4	µmol/L
Conjugated Bilirubin	-	1	1	0	1	0	-	-	0-1	µmol/L
Free Bilirubin	-	0	0	1	1	1	-	-	0-3	µmol/L
ALP	61	205	342	300	1996	2170	-	2955	22-143	U/L
Steroid-induced ALP	-	106	229	225	1756	1758	-	-	0-84	U/L
GGT	-	4	6	13	10	3	-	-	0-7	U/L
ALT	49	43	56	57	94	116	-	185	19-107	U/L
CK	-	81	170	150	103	108	-	-	40-255	U/L
Amylase	427	461	524	462	471	584	-	562	299-947	U/L
Lipase	-	34	34	39	52	113	-	-	25-353	U/L
Calculated Osmo	-	294	292	292	291	285	-	-	-	mmol/L
