# Supplementary material for: Composite lymphoma of concurrent T zone lymphoma and large cell B cell lymphoma in a dog
Source: BMC Vet Res. 2019 Nov 16;15:413. doi: 10.1186/s12917-019-2154-8 (PMC6858704; doi:10.1186/s12917-019-2154-8)
Supplement: Supplementary file 2 — Additional file 2: Table S2. Primer Sequences. [file 12917_2019_2154_MOESM2_ESM.xlsx]

## Sheet: Sheet1
Canine TRBv3.3 Primer Sequences
Forward Primers		Reverse Primers
k9TRBV1_178F	TCCCGTCCTGGAGCAGATTA	k9TRBJ2-6	GGACCGTGAGCCTGGTGCC
k9TRBV3-1_181F	CCAGGTCGTTTCTCACCTGA	k9TRBJ1-2	TCCACCTTACCTACAACTGTCAGC
k9TRBV4-1_184F	GGTCGCTTCTCACCTGAGTG	k9TRBJ1-6	TCACGGTGAGCCTGGTGCC
k9TRBV5-2_179F	TCCCGGCAAGATTCTCAGTG	k9TRBJ2-1	CCTAGGACGGTGAGCCGGG
k9TRBV5-4_175F	GACGTCTCCGCACGATTCTC	k9TRBJ1-1	ACCTATAACTGTGAGCCTGGTGCC
k9TRBV7_183F	CAAGACTCGGTTCTCTGCCA	k9TRBJ1-4	ACCCAAGACAGAAAGCTTGGTTCC
k9TRBV10_173F	GAGACCTCTCCAATGGATACACA	k9TRBJ1-3	GTACTTACCTACAACAGTGAGCCG
k9TRBV12-2_182F	CCAAGGAACGGTTCTCAGCA	k9TRBJ2-3	CGAGCACGGTCAGCCGGG
k9TRBV15_184F	GATAACTTCCAACCCAGCCG
k9TRBV16_179F	TGCCCACGCAGAGATTTTTA
k9TRBV18_174F	AGGAATGCCAAAGAAACGCT
k9TRBV20_189F	TGCAGCCAAGTTCCCTGTTA
k9TRBV22_184F	GGCTACAATGCTTCCCGAGA
k9TRBV24_186F	TGGGTACAGTGCTTCTCGAA
k9TRBV26_183F	TGAGGGGTATGATGTCTCTCGA
k9TRBV28_181F	CCTTATGGGTACAGTGTCTCGA
k9TRBV29_190F	GAGAAGTTTCCCATCAGCCG
k9TRBV30_177F	GACACCGCACAACTTCACAG
Canine TRGv4 Primer Sequences
Forward Primers		Reverse Primers
k9TRG_V2-1	GAATGATGAGGGCGTGTACT	k9TRG_J1-1	CAGGAGGAATTACTAAGAGCCT
k9TRG_V2-2/2-4	AGAAGAGCGACGAAGGC	k9TRG_J1-2	TGTGACCCTAAGCTTTTTGCC
k9TRG_V2-3	GAGGAAGAGCGACGAGG	k9TRG_J2-1	CATGAGGAGTTACTATAAACCTGTT
k9TRG_V3-1	AGGAAACAAGATGAGGCCATA	k9TRG_J2-2/3-2	CTGTAACCCTGAGAATTGTGC
k9TRG_V3-2/3-3	GGAAACAACATGAGGCTGTG	k9TRG_J3-1	AAGGAGGAGTTACTATAAGCCTAGT
k9TRG_V4-1	AGAACGATGAAGCTGTGTACT	k9TRG_J4-1	CAGGAGGAGTTACTATAAGCTTAGT
k9TRG_V5-1	CAGCTGCTGGACTGTATTAC	k9TRG_J4-2	TGTAACCCTGAGCGTTGT
k9TRG_V5-2	GCAGATGCTGGGCTGTAT	k9TRG_J5-1	AGGGGGAGTTACTATGAGATTAGT
k9TRG_V6-1	GAGCGATGAGGGCATGTAC	k9TRG_J5-2	TGTAACCCTGAGCACTGTG
k9TRG_V7-1	GGAAGACAAAGCCATGTACT	k9TRG_J6-1	CTGAGGGTGTTACTATGAGCTT
k9TRG_V7-2	AGAAGACGAAGCCATGTACT	k9TRG_J6-2/7-2	CATGAGCTTTGTGCCAGGAC
k9TRG_V7-3	AGAAGATGAGGCCATGTACT	k9TRG_J7-1	ACTGACCTTCTCCAAACCTCA
		k9TRG_J8-1	CTGGAGGAGTTACTATGACCTT
		k9TRG_J8-2	GTAACCCTGAGCTTTGTGCC
